# Supplementary material for: Mycobacterium tuberculosis RpfE-Induced Prostaglandin E2 in Dendritic Cells Induces Th1/Th17 Cell Differentiation
Source: Int J Mol Sci. 2021 Jul 14;22(14):7535. doi: 10.3390/ijms22147535 (PMC8304802; doi:10.3390/ijms22147535)
Supplement: Supplementary file 1 [file ijms-22-07535-s001.zip]

Archive with 1 entries (1 files):
- ijms-1263328 - supplementary.pdf
